# Supplementary material for: Genetic and treatment profiles of patients with concurrent Epidermal Growth Factor Receptor (EGFR) and Anaplastic Lymphoma Kinase (ALK) mutations
Source: BMC Cancer. 2021 Oct 15;21:1107. doi: 10.1186/s12885-021-08824-2 (PMC8520304; doi:10.1186/s12885-021-08824-2)
Supplement: Supplementary file 1 — Additional file 1: Table S1. The list of 59 gene targeted by NGS. Table S2. The list of all mutations detected by NGS. [file 12885_2021_8824_MOESM1_ESM.zip]

Archive with 2 entries (2 files):
- Supplementary table 2 R5.docx
- supplemetal tableR5.pdf
